# Supplementary material for: A Survey Study of Veterinary Student Opinions and Knowledge about Pet Reptiles and Their Welfare
Source: Animals (Basel). 2021 Nov 8;11(11):3185. doi: 10.3390/ani11113185 (PMC8614325; doi:10.3390/ani11113185)
Supplement: Supplementary file 1 [file animals-11-03185-s001.zip]

Archive with 1 entries (1 files):
- animals-1424675-supplementary.pdf
